# Supplementary material for: Changes in the gut microbiota of forest musk deer (Moschus berezovskii) during ex situ conservation
Source: Front Microbiol. 2022 Sep 8;13:969593. doi: 10.3389/fmicb.2022.969593 (PMC9493438; doi:10.3389/fmicb.2022.969593)
Supplement: Supplementary file 2 [file Data_Sheet_2.ZIP]

Archive with 4 entries (4 files):
- Supplementary Table/Supplementary Table S1.docx
- Supplementary Table/Supplementary Table S2.docx
- Supplementary Table/Supplementary Table S3.docx
- Supplementary Table/Supplementary Table S4.docx
